# Supplementary material for: The Impact of Lower-Strength Alcohol Products on Alcohol Purchases by Spanish Households
Source: Nutrients. 2022 Aug 19;14(16):3412. doi: 10.3390/nu14163412 (PMC9413452; doi:10.3390/nu14163412)
Supplement: Supplementary file 1 [file nutrients-14-03412-s001.zip]

Archive with 1 entries (1 files):
- nutrients-1848638-supplementary.pdf
